# Supplementary material for: Mapping the evidence for monitoring fluoride exposure in community prevention programmes for oral health using nail clippings and spot urine samples: a scoping review
Source: BMC Oral Health. 2022 Dec 8;22:575. doi: 10.1186/s12903-022-02615-2 (PMC9733226; doi:10.1186/s12903-022-02615-2)
Supplement: Supplementary file 2 — Additional file 2. Summary of included studies. [file 12903_2022_2615_MOESM2_ESM.xlsx]

## Sheet: Fluoride Scoping Review - Data 
Additional File 2 - Summary of included studies
Reference	Study Title	Country in which the study was conducted	Aim/Objective of study	Study design	Study Setting	Gender of participants	Age of participants	Type of Biomarker(s)	Was the water fluoride concentration of the area reported?	If yes, please specify the amounts/range of fluoride levels (ppm or µg/ml or mg/L)	Sources of fluoride intake	Dietary intake assessment method	Validity of dietary intake assessment methods	Oral hygiene assessment method	Was the 24h urinary fluoride excretion reported?	If yes, was the validity of 24h urine collection reported?	Method of validity testing	Method of fluoride analysis	Did the study report any associations between fluoride intake and/or 24h urine and the biomarkers (spot urine and/or nail clippings)
Schmidt CW, Leuschke W. 1990	Fluoride content in finger nails of individuals with and without chronic fluoride exposure.	Germany	To study the fluoride content in fingernails taken from persons with and without chronic fluoride exposure.	Cross sectional study	Not clear	Male; Female		Fingernail clippings	No		Other: Fluoride emissions from industries	Not reported	No	Not reported	No				No
Watanabe M, Kono K, Orita Y, Dote T, Usuda K, Takahashi Y, et al. 1995	Influence of dietary fluoride intake on urinary fluoride concentration and evaluation of corrected levels in spot urine	Japan	To investigate the influence of dietary F intake on urinary F concentrations in healthy Japanese adults, after ingestion of typical daily Japanese diets, as well as whether or not F concentrations in spot urine samples can be used as indices of F exposure	Longitudinal	Other: The human experimental facility of the National Institute of Nutrition	Female	> 18 years	Spot urine; Other: 24-hour urine sample	No		Diet	Other: An experimental diet typical to the Japanese menu was provided to all participants recruited to the study	Not reported	Not reported	No	No	Not reported	Fluoride Ion-selective-electrode	Yes
Spate VL, Morris JS, Baskett CK, Mason MM, Reams CL, Hunter D, et al. 1994	Determination of fluoride in human nails via cyclic instrumental neutron-activation analysis	USA	To report on the development of a neutron activation analysis method and its application to the analysis of human nails.	Cross sectional study	Hospitals ; Community settings			Toenail clippings	Yes	Holden - 0.09 ppm Boston - 1 ppm	Water	Not reported	Not reported	Not reported	No			Other: Neutron activation analysis (NAA)	No
Stanley VA, Shaleesha A, Pillai KS. 1999	Urinary fluoride and dental lesions among the population exposed to environmental fluoride	India	The study aims to assess fluoride excretion in the population exposed to environmental fluoride and efforts were made to correlate the results with dental lesions.	Cross sectional study	Community settings	Male; Female		Spot urine	No		Other: Environmental exposure	Not reported	Not reported	Not reported	No			Fluoride Ion-selective-electrode	No
Czarnowski W, Stolarska K, Brzezinska B, Krechniak J. 1996	Fluoride in urine, hair and nails of phosphate fertilizer workers	Poland	To evaluate the exposure of fertiliser plant workers employed on different posts and exposed to fluorine compounds.	Longitudinal	Industries	Male; Female	> 18 years	Spot urine; Other: Nails (not specified whether toe or finger nail sample) & Hair	Yes	0.5-1.0 mg/l	Other: Environmental exposure	Not reported	Not reported	Not reported	No			Fluoride Ion-selective-electrode	Yes
Czarnowski W, Krechniak J. 2002	Urinary fluoride of schoolchildren in Gdansk	Poland	The aim of this study was to determine the fluoride level in urine of children attending elementary schools in Gdańsk and to assess whether there is a correlation between this parameter and age or sex of the children as well as the location of the schools	Cross sectional study	Schools	Male; Female		Spot urine	Yes	Schools A, B & C: 0.2-0.5 mg/L Schools D & E: 1.0-1.5 mg/L, and even approaches 2.0 mg/L	Water	Not reported		Not reported	No			Fluoride Ion-selective-electrode	No
Charone S, Bertolini MM, Goncalves RM, Ioivos AC, Grizzo L, Buzalaf MAR, et al. 2012	Lack of a significant relationship between toenail fluoride concentrations and caries prevalence	Brazil	To examine the relationship between fluoride (F) concentrations in toenails and prevalence of caries using the International Caries Detection and Assessment System (ICDAS-II) criteria.	Cross sectional study	Not clear	Male; Female		Toenail clippings	No		Not reported	Not reported		Other: All the children had their teeth surfaces examined by two calibrated examiners (Kappa inter-examiner = 0.72–0.80).	No			Fluoride Ion-selective-electrode; Other: A miniature calomel reference electrode, both coupled to a potentiometer (model EA 940, Orion Research).	No
Wu JH, Qin M, Li DD, Yang D, Li BY, Liu XN, et al. 2016	Correlation analysis of urinary fluoride levels and the daily intake of fluoride in brick tea type fluorosis areas	China	To investigate the relationship between urinary F levels and the daily intake of F in brick tea type fluorosis areas.	Cross sectional study	Community settings	Male; Female		Spot urine	No	n/a	Water; Other: Brick tea	Other: questionnaire survey form	Not reported	Not reported	No			Other: by the standard of China (GB19965-2005, WS/T 89-2006)	Yes
Amaral JG, Freire IR, Valle-Neto EFR, Cunha RF, Martinhon CCR, Delbem ACB. 2014	Longitudinal evaluation of fluoride levels in nails of 18-30-month-old children that were using toothpastes with 500 and 1100 mu g F/g	Brazil	To evaluate the fluoride concentration in the fingernails and toenails of children aged 18-30 months during use of fluoride-containing toothpastes supplemented with calcium glycerophosphate (CaGP) or sodium trimetaphosphate (TMP).	Longitudinal	Other: children from a preventive program conducted at the Baby Clinic from Aracatuba Dental School.	Male; Female		Toenail clippings; Fingernail clippings	No		Water; Diet	Duplicate method	Not reported	Not reported				Fluoride Ion-selective-electrode	Yes
de Carvalho CAP, de Carvalho FS, Grizzo LT, Lauris JRP, Buzalaf MAR, Peres S. 2017	Toenail fluoride ion concentrations, dental fluorosis in the primary dentition, and various socio-behavioral factors in children living in a fluoridated city in brazil	Brazil	The aims of this study were to examine, in children living in a fluoridated city of an age when there is a risk of dental fluorosis developing, the prevalence of dental fluorosis in the primary dentition, and the relationship between the toenail fluoride ion (F) concentrations and the presence of (i) dental fluorosis in the primary dentition and (ii) various socio-behavioural factors.	Cross sectional study	Preschools	Male; Female		Toenail clippings	Yes	0.6–0.8 ppm F	Water; Dental products; Diet	Food Frequency	Not reported	Questionnaire	No			Fluoride Ion-selective-electrode	No
Nakornchai S, Horsophortphong S, Sanguansin S, Surarit R. 2018	Estimation of urinary fluoride excretion in infants and toddlers after brushing with fluoride toothpaste	Thailand	To determine excessive fluoride ingestion during tooth brushing by comparing the urinary fluoride excretion among infants and toddlers before and after brushing with fluoride toothpaste.	Before and after intervention study	Community settings	Male; Female	0 to 2	Spot urine	Yes	0.13 (range: 0.02-0.42) mg/l.	Water; Dental products	Not reported		Not reported	Yes			Fluoride Ion-selective-electrode	No
Khandare AL, Validandi V, Boiroju N. 2018	Fluoride alters serum elemental (calcium, magnesium, copper, and zinc) homeostasis along with erythrocyte carbonic anhydrase activity in fluorosis endemic villages and restores on supply of safe drinking water in school-going children of nalgonda district, india	India	To determine the serum trace elements (copper (Cu), zinc (Zn), calcium (Ca), magnesium (Mg)) along with erythrocyte carbonic anhydrase (CA) activity and effect of intervention with safe drinking water for 5 years in the school children of fluorosis endemic area.	Cross sectional study	Schools	Male; Female		Spot urine; Other: Blood	Yes	Category I: 0.87 ± 0.108 mg/L Category II: 3.77 ± 0.197 mg/L Category III: < 1.0 mg/L	Water	Not reported	Not reported	Not reported	No			Fluoride Ion-selective-electrode	No
Saldarriaga A, Restrepo M, Rojas-Gualdron DF, Carvalho TS, Buzalaf MAR, Santos-Pinto L, et al. 2021	Dental Fluorosis according to Birth Cohort and Fluoride Markers in an Endemic Region of Colombia	Colombia	To analyze changes in the dental fluorosis (DF) incidence according to a birth cohort and explore current exposure to DF in a case series.	Other: Repeated cross-sectional study of two periods: 2015 and 2018.	Schools	Male; Female	7 to 12; 13 to 18	Toenail clippings	Yes	0.10 ppm	Diet ; Other: soil, coal	Other: Samples of the children's most commonly consumed snacks and from a popular food seasoning used in this region were obtained from El Cedro schools and nearby stores.	Not reported	Other: Clinical examination using the Tylstrup-Fejerskov index	No			Fluoride Ion-selective-electrode; Other: HMDS diffusion method	No
Zober A, Geldmacher von Mallinckrodt M, Schaller KH. 1977	Renal fluoride excretion as a useful parameter for monitoring hydrofluoric acid-exposed persons.	Germany	The study aimed to conduct fluoride analyses in the working atmosphere of crystal-glass plants to obtain an estimation of the range of concentrations.	Longitudinal	Industries	Male; Female		Spot urine; Other: 24-hour urine sample	Yes	Non Exposed group - 0,2 mg F/L	Other: Environment (Occupational exposure from atmospheric Hydrofluoric acid)	Not reported	No	Not reported	Yes	Yes (Please specify)	Urine volume	Fluoride Ion-selective-electrode	Yes
Kono K, Yoshida Y, Watanabe M, Tanimura Y, Hirota T. 1984	Urinary fluoride excretion in fluoride exposed workers with diminished renal function.	Japan	In this study, fluoride concentrations were measured in the serum and urine specimens of patients with chronic renal failure (CRF), hydrofluoric acid (HF) workers and healthy controls. In addition, the renal clearance of fluoride (CF) ), the amount of fluoride filtered through the glomeruli per minute (FF), and the tubular reabsorption of fluoride (TrF) were investigated in the patients with CRF …	Before and after intervention study; Longitudinal	Not clear	Male; Female	> 18 years	Spot urine; Other: 24h urine & Serum	Yes	0.1 ppm	Other: Environment (Occupational exposure - Hydrofluoric acid)	Not reported	No	Not reported	Yes	Yes (Please specify)	Urinary flow rate; Creatinine	Fluoride Ion-selective-electrode	No
Zohoori FV, Maguire A. 2017	Determining an upper reference value for the urinary fluoride-creatinine ratio in healthy children younger than 7 years	UK	To explore the: (i) appropriateness of daily urinary F excretion (DUFE) as a predictor of total daily F intake (TDFI) by examining the relationship between TDFI and DUFE (ii) correlation between DUFE and the U F/Cr (iii) suitability of U F/Cr as a predictor of TDFI by examining the relationship between TDFI and the F/Cr ratio of urine.	Cross sectional study	Not clear	Male; Female	0 to 2; 3 to 4; 5 to 6	Spot urine; Other: 24-h urine	No	n/a	Water; Dental products; Diet	Duplicate method; Food diary	Yes (Please specify)	Applied/expectorated toothpaste	Yes	Yes (Please specify)	Urine volume	Fluoride Ion-selective-electrode	Yes
Bhattacharya P, Adhikari S, Samal AC, Das R, Dey D, Deb A, et al. 2020	Health risk assessment of co-occurrence of toxic fluoride and arsenic in groundwater of Dharmanagar region, North Tripura (India)	India	The main objectives of the present survey were: evaluation of the presence and possible linkage between fluoride and arsenic contents in the groundwater of the Dharmanagar area, and evaluation of the health risks from drinking water that are borne by the people of the study area through the determination of the estimated daily intake (EDI) and hazard index (HI) values. As an index of monitoring, …	Cross sectional study	Community settings	Male; Female	3 to 4; 5 to 6; 7 to 12; 13 to 18; > 18 years	Spot urine	Yes	0.03-0.39 mg/l	Water	Not reported	Not reported	Not reported	No			Fluoride Ion-selective-electrode	Yes
Zhou G, Zhao Q, Luo C, Liu H, Li P, Cui Y, et al. 2021	Low-moderate fluoride exposure and intelligence among Chinese school-aged children: Role of circulating mtDNA content	China	To investigate roles of circulating mtDNA (Mitochondrial DNA content alterations that are potential mediators of neuronal disorders) content on associations between fluoride and intelligence quotient (IQ)	Cross sectional study	Community settings	Male; Female		Spot urine	Yes	0.20–1.00 mg/L (normal fluoride group) 1.01–3.90 mg/L (moderate fluoride group)	Water	Not reported	Not reported	Not reported	No			Fluoride Ion-selective-electrode	Yes
Abduweli Uyghurturk D, Goin DE, Martinez-Mier EA, Woodruff TJ, DenBesten PK. 2020	Maternal and fetal exposures to fluoride during mid-gestation among pregnant women in northern California	USA	The aim of this study was to determine the relationship between maternal urine fluoride (MUF), maternal urine fluoride adjusted for specific gravity (MUFSG), maternal serum fluoride (MSF), amniotic fluid fluoride (AFF) concentrations during pregnancy, and community water fluoridation in Northern California	Cohort study	Hospitals	Female	> 18 years	Spot urine; Other: Serum and amniotic fluid	Yes	0.02 to 1.00 mg/L	Water	Not reported	Not reported	Not reported	No			Fluoride Ion-selective-electrode	Yes
Adali MK, Varol E, Aksoy F, Icli A, Ersoy IH, Ozaydin M, et al. 2013	Impaired heart rate recovery in patients with endemic fluorosis	Turkey	To determine the heart rate recovery index (HRRI), a marker of autonomic nervous system function in patients with endemic fluorosis	Cross sectional study	Hospitals	Male; Female	> 18 years	Spot urine	Yes	The mean fluoride level in drinking water was 2.74 ± 064 ppm in the endemic fluorosis region and 0.53 ± 0.06 ppm in the non-endemic region	Water	Not reported	Not reported	Not reported	No			Fluoride Ion-selective-electrode	No
Aguilar-Díaz F-C, Irigoyen-Camacho ME, Borges-Yáñez S-A. 2018	Evaluation of a fluorosis prevention educational program: A randomized field trial	Mexico	To evaluate the impact of a fluorosis educational preventive programme in mother´s knowledge and practices, and on the urine fluoride concentration of their preschool children.	Randomised controlled trial	Kindergartens; Community settings	Male; Female		Spot urine	Yes	1.6 ppm	Not reported	Not reported	Not reported	Other: The Dental Fluorosis for Primary Dentition Index (DFPDI)	No		Not reported	Fluoride Ion-selective-electrode	No
Ailani V, Gupta RC, Gupta SK, Gupta K. 2009	Oxidative stress in cases of chronic fluoride intoxication	India	To find out the level of oxidative stress and effect of supplementation of vitamin C, D and Calcium on levels of Super oxide dismutase (SOD), serum and urinary fluoride in children residing in endemic fluorosis area.	Before and after intervention study	Community settings	Male; Female	5 to 6; 7 to 12	Spot urine	Yes	1.2 ppm (Group I Jaipur City (Control group) 2.4 ppm (Group II Ramsagar ki Dhani) 5.6 ppm (Group III Shivdaspura) 13.6 ppm ( Group IV Raipuria)	Water; Other: Supplementation of 500 mg twice daily of ascorbic acid (vitamin C) and 1 gm of elemental calcium given in form of calcium carbonate packaged in gelatin capsules in two divided doses morning and evening immediately following meals. Vitamin D was given in the doss of 60000 IU biweekly.	Not reported	Not reported	Other: Clinical examination by a dental surgeon for presence of dental fluorosis.	No	No	Not reported	Fluoride Ion-selective-electrode	Yes
Akpata ES, Behbehani J, Akbar J, Thalib L, Mojiminiyi O. 2014	Fluoride intake from fluids and urinary fluoride excretion by young children in Kuwait: a non-fluoridated community	Kuwait	To determine the pattern of fluid consumption, fluoride intake from the fluids and urinary fluoride excretion by children aged 1–9 years in Kuwait, a nonfluoridated community.	Cross sectional study	Community settings	Male; Female		Spot urine	Yes	0.04 ± SD 0.02 ppm (in tap water)	Water; Diet	Other: Questionnaire (inquired about the types and quantities of all fluids ingested by the Fluoride ingestion and excretion in Kuwait children within the previous 24 hours)	Not reported	Questionnaire	Yes	No	Creatinine	Fluoride Ion-selective-electrode	Yes
Antonijevic E, Mandinic Z, Curcic M, Djukic-Cosic D, Milicevic N, Ivanovic M, et al. 2016	"Borderline" fluorotic region in Serbia: correlations among fluoride in drinking water, biomarkers of exposure and dental fluorosis in schoolchildren	Serbia	The study was conducted with aims: (1) to assess the prevalence and severity of dental fluorosis among primary school children in the study area; (2) to calculate community fluorosis index(CFI) in the study population; (3) to assess the caries prevalence among primary school children in the study area; (4) to determine fluoride concentrations in drinking water sources; (5) to determine fluoride c…	Cross sectional study	Schools	Male; Female	7 to 12; 13 to 18	Spot urine; Other: Hair	Yes	0.11 - 4.14 mg/l	Water	Not reported	Not reported	Not reported	No			Fluoride Ion-selective-electrode	Yes
Ba Y, Zhu J-y, Yang Y-j, Yu B, Huang H, Wang G, et al. 2010	Serum calciotropic hormone levels, and dental fluorisis in children exposed to different concentrations of fluoride and iodine in drinking water	China	The aim of this study was to investigate the relationship between serum calciotropic hormone level, and dental fluorisis in children exposed to different concentrations of fluoride and iodine in drinking water	Cross sectional study	Community settings	Male; Female	7 to 12	Spot urine	Yes	HFIA - 3.1 mg/l; HFA - 1.8 mg/l; CA - <1.0mg/l	Water	Not reported	Not reported	Not reported	No			Fluoride Ion-selective-electrode	No
Bashash M, Marchand M, Hu H, Till C, Martinez-Mier EA, Sanchez BN, et al. 2018	Prenatal fluoride exposure and attention deficit hyperactivity disorder (ADHD) symptoms in children at 6–12 years of age in Mexico City	Mexico	To prospectively assess the relationship between prenatal exposure to fluoride and parent-reported behaviors associated with attention-deficit/hyperactivity disorder (ADHD) among 6–12 year old children born to mothers living in Mexico City. The study tested whether fluoride exposure is associated with inattentive and/or hyperactive behaviors	Cohort study	Other: Mother-child dyads enrolled in various longitudinal birth cohort studies	Male; Female		Spot urine	No	n/a	Not reported	Not reported		Not reported	No			Not reported	No
Fan Z, Gao Y, Wang W, Gong H, Guo M, Zhao S, et al. 2016	Prevalence of Brick Tea-Type Fluorosis in the Tibet Autonomous Region	China	To investigate prevalence of brick tea-type fluorosis in all districts of Tibet using a stratified cluster sampling method.	Cross sectional study	Schools; Community settings	Male; Female		Spot urine	Yes	Among 29 drinking water samples, one sample (from Ali) had a fluoride concentration (2.01 mg/L) above the national drinking water standards for fluoride (≤1.2 mg/L, GB 5749-2006). The other 28 samples had fluoride concentrations between 0.03 mg/L and 0.96 mg/L, with a mean value of 0.23 mg/L.	Water; Other: Brick tea	Not reported	Not reported	Other: Dental fluorosis (DF) was diagnosed according to national criteria (WS/T 208-2011)	No		Not reported	Fluoride Ion-selective-electrode	Yes
Feskanich D, Owusu W, Hunter DJ, Willett W, Ascherio A, Spiegelman D, et al. 1998	Use of toenail fluoride levels as an indicator for the risk of hip and forearm fractures in women	United States	In this study, toenail fluoride levels are used as a measure of long-term intake to evaluate the relation between fluoride intake and subsequent risk of hip and distal forearm fractures.	Case control study	Hospitals	Female	> 18 years	Toenail clippings	No		Not reported	Not reported	Not reported	Not reported	No			Other: Neutron activation analysis	No
Flores-Ramírez R, Pérez-Vázquez FJ, Medellín-Garibay SE, Camacho Aldrete A, Vallejo-Pérez M, Díaz de León-Martínez L, et al. 2018	Exposure to Mixtures of Pollutants in Mexican Children from Marginalized Urban Areas	Mexico	To conduct a screening for mixture pollutants in Mexican children in urban marginalized communities.	Cross sectional study	Schools; Community settings	Male; Female		Spot urine	No	n/a	Water	Not reported	Not reported	Not reported	No			Fluoride Ion-selective-electrode	No
Gao M, Sun L, Xu K, Zhang L, Zhang Y, He T, et al. 2020	Association between low-to-moderate fluoride exposure and bone mineral density in Chinese adults: Non-negligible role of RUNX2 promoter methylation	China	To explore the role of RUNX2 promoter methylation in Bone mineral density (BMD) changes induced by low-to-moderate fluoride exposure.	Cross sectional study	Community settings	Male; Female	> 18 years	Spot urine	No	n/a	Not reported	Other: n/a		Not reported	No		Other (Please specify)	Fluoride Ion-selective-electrode	No
García-Hoyos F, Barbería E, García-Camba P, Varela M. 2012	Renal fluoride excretion in children following topical application of fluoride varnish	Spain	To demonstrate that the application of dental fluoride varnishes in children increases urinary fluoride excretion.	Randomised controlled trial	Schools; Other: children residing in a community with non-fluoridated water	Male; Female		Spot urine	Yes	<0.3 ppm	Dental products	Not reported	Not reported	Applied/expectorated toothpaste	No			Fluoride Ion-selective-electrode	No
García-Hoyos F, Cardososilva C, Barbería E. 2014	Renal excretion of fluoride after fluoride mouth rinses in children	Spain	To determine if there was an increase in the urinary excretion of fluoride, after the use of fluoride mouth rinses in children.	Randomised controlled trial	Schools	Male; Female		Spot urine	Yes	<0.3 ppm	Dental products	Not reported		Not reported	No			Fluoride Ion-selective-electrode	No
Gessner BD, Beller M, Middaugh JP, Whitford GM. 1994	Acute fluoride poisoning from a public water system	United States	The paper reports an outbreak of acute fluoride poisoning resulting from over fluoridation of a public water system.	Cohort study; Case control study	Community settings	Male; Female		Spot urine; Other: Blood	Yes	Water system: 6.5 - 20.0 mg/l	Water	Not reported	No	Not reported	No			Fluoride Ion-selective-electrode	No
Ghattas H, Francis S, El Mallah C, Shatila D, Merhi K, Hlais S, et al. 2017	Lebanese children are iodine deficient and urinary sodium and fluoride excretion are weak positive predictors of urinary iodine	Lebanon	To assess iodine and fluoride status among Lebanese children.	Cross sectional study	Schools	Male; Female		Spot urine	Yes	0.00-0.94 mg/l	Not reported	Not reported		Not reported	No		Not reported	Fluoride Ion-selective-electrode	No
González-Horta C, Ballinas-Casarrubias L, Sánchez-Ramírez B, Ishida MC, Barrera-Hernández A, Gutiérrez-Torres D, et al. 2015	A concurrent exposure to arsenic and fluoride from drinking water in Chihuahua, Mexico	Mexico	Urinary inorganic arsenic (iAs) and fluoride (F−) excretion were examined in subjects recruited among residents of Chihuahua, the area of Mexico which is known for concurrent high F− and iAs in ground water and where iAs exposure has been linked to adverse health effects.	Cross sectional study	Community settings	Male; Female	> 18 years	Spot urine	Yes	0.05–11.8 mg/L	Water	Not reported		Not reported	No		Not reported	Fluoride Ion-selective-electrode	Yes
Green R, Lanphear B, Hornung R, Flora D, Martinez-Mier EA, Neufeld R, et al. 2019	Association Between Maternal Fluoride Exposure During Pregnancy and IQ Scores in Offspring in Canada	Canada	To examine the association between fluoride exposure during pregnancy and IQ scores in a prospective birth cohort.	Cohort study	Community settings	Male; Female	3 to 4	Spot urine	No		Water; Other: water-based beverages (tea and coffee)	Other: a self-report questionnaire	No	Not reported	No		Not reported	Other: a modification of the hexamethyldisiloxane (Sigma Chemical Co) microdiffusion procedure	Yes
Green R, Till C, Cantoral A, Lanphear B, Martinez-Mier EA, Ayotte P, et al. 2020	Associations between Urinary, Dietary, and Water Fluoride Concentrations among Children in Mexico and Canada	Mexico and Canada	To compare child urinary fluoride (CUF) concentrations with dietary and water fluoride levels among children in Mexico City and Canada respectively. Also, to compare CUF levels by age, sex, and other demographic variables, within these two populations.	Cross sectional study	Other: Pregnant women and children that were recruited from ten cities across Canada Motherâ€“offspring pairs who are followed from the 2nd trimester of pregnancy to the childâ€™s 10th birthday in Mexico	Male; Female		Spot urine	Yes	For the MIREC (Canada) Cohort Only: Non-fluoridated areas: the mean concentrations of fluoride in these regions is approximately 0.1 mg/L. All fluoridated sites had corresponding water treatment plants that reported adding fluoride to the water supplies according to national drinking water guidelines, which includes a recommended range of 0.6 mg/L to 0.8 mg/L fluoride in the water.	Water; Diet	Food Frequency	Yes (Please specify)	Not reported	No			Other: a modification of the hexamethyldisoloxane microdiffusion procedure as modified by Martinez-Mier et al. (2011)	Yes
Grimaldo M, Borja-Aburto VH, Ramírez AL, Ponce M, Rosas M, Díaz-Barriga F. 1995	Endemic fluorosis in San Luis Potosi, Mexico. I. Identification of risk factors associated with human exposure to fluoride	Mexico	To investigate the effects of chronic fluoride exposure and identify risk factors associated with human exposure to fluoride in people living in San Luis Potosi (SLP).	Cross sectional study	Schools	Male; Female		Spot urine	Yes	44% of municipal wells between 3.0-4.0 ppm; 17% between 1.0 - 2.0; between 0.7 and 1.0 ppl in 16% of the wells; and below 0.7 ppm in 23% of the wells.	Water	Not reported	No	Not reported	No			Fluoride Ion-selective-electrode	No
Hasvold O, Ekren T. 1981	In vitro release and in vivo serum fluoride levels and urinary excretion after different sodium fluoride tablets	Norway	To see how sustained release and enterocoated (EC) tablets were absorbed as compared to conventional (i. e. rapidly soluble) NaF tablets.	Before and after intervention study	Not clear		> 18 years	Spot urine; Other: Serum	Yes	0.05 ppm	Water	Not reported	Not reported	Not reported	No			Fluoride Ion-selective-electrode
Heintze SD, Bastos JR, Bastos R. 1998	Urinary fluoride levels and prevalence of dental fluorosis in three Brazilian cities with different fluoride concentrations in the drinking water	Brazil	To determine the fluoride exposure of different age groups exposed to different fluoride levels in the drinking water. Furthermore, the prevalence of fluorosis was assessed since high prevalence is a sign of overexposure to fluoride	Cross sectional study	Community settings	Male; Female	5 to 6; 7 to 12; 13 to 18; > 18 years	Spot urine	No		Water	Observed food frequency	No	Questionnaire	No			Fluoride Ion-selective-electrode	Yes
Helte E, Donat Vargas C, Kippler M, Wolk A, Michaëlsson K, Åkesson A. 2021	Fluoride in Drinking Water, Diet, and Urine in Relation to Bone Mineral Density and Fracture Incidence in Postmenopausal Women	Sweden	We assessed associations of fluoride in urine, and intake via diet and drinking water, with bone mineral density (BMD) and fracture incidence in postmenopausal women exposed to drinking water fluoride ≤1mg/L.	Cohort study	Other: Participants in the Swedish Mammography Cohort–Clinical study	Female	> 18 years	Spot urine	Yes	0 to 1 mg/L	Water; Diet	Food Frequency	Yes (Please specify)	Not reported	No			Fluoride Ion-selective-electrode
Hewavithana PB, Jayawardhane WM, Gamage R, Goonaratna C. 2018	Skeletal fluorosis in Vavuniya District: an observational study	Sri Lanka	a) To identify residents of Vavuniya District with clinical features of pre-skeletal and skeletal fluorosis b) To describe their clinical, biochemical, and radiographic features c) To determine the fluoride content of blood and urine in individuals with established diagnoses, and of their drinking water	Cross sectional study	Community settings	Male; Female	> 18 years	Spot urine; Other: Serum	Yes	1.6 mg/l - 4.15 mg/l fluoride in water, with a mean of 1.59 (0.69) mg/dl	Water	Not reported	No	Not reported	No			Not reported
Higa C, Sato T, Niwa M. 2002	Relationship between bone mineral loss and urinary fluoride concentration in postmenopausal Japanese women	Japan	The purpose of this study was to evaluate the relationship between bone mineral loss and urinary fluoride(F) concentration in postmenopausal Japanese women.	Cross sectional study	Not clear	Female	> 18 years	Spot urine			Not reported	Other: The same diet was provided to all participants during the 2 days prior to urine collection.	Not reported	Not reported	No			Fluoride Ion-selective-electrode	No
Holaday DA, Smith FR. 1981	Clinical characteristics and biotransformation of sevoflurane in healthy human volunteers	United States	The aim of the present study is to determine the clinical safety of sevoflurane and the extent of its biotransformation in normal man.	Non-randomised controlled study	Hospitals	Male		Spot urine; Other: 24h urine sample & Blood	No		Other: Sevoflurane	Not reported	No	Not reported	Yes	No	Creatinine	Fluoride Ion-selective-electrode
Hu YH, Wu SS. 1988	Fluoride in cerebrospinal fluid of patients with fluorosis	China	The cerebrospinal fluoride (CSF) level of individuals drinking water with normal fluoride content and of patients with endemic fluorosis were studied. For the purpose of studying the relationship between the dynamic equilibrium of the CSF fluoride and other body fluids, urine and blood fluoride were examined simultaneously.	Cohort study	Hospitals	Male; Female		Spot urine; Other: Blood & CSF.	No		Water	Not reported	No	Not reported	No			Fluoride Ion-selective-electrode	No
Cao J, Zhao Y, Liu J, Xirao R, Danzeng S, Daji D, et al. 2003	Brick tea fluoride as a main source of adult fluorosis	China	To investigate the manifestations of fluorosis in adults caused by the habitual consumption of brick tea.	Cross sectional study	Community settings	Male; Female	> 18 years	Spot urine	No		Water; Diet ; Other: bricktea and brick tea-water, soil, and fuel.	Not reported	Not reported	Not reported	No		Not reported	Fluoride Ion-selective-electrode	No
Cárdenas-González M, Osorio-Yáñez C, Gaspar-Ramírez O, Pavković M, Ochoa-Martínez A, López-Ventura D, et al. 2016	Environmental exposure to arsenic and chromium in children is associated with kidney injury molecule-1	Mexico	The aim of this study was to evaluate the association of exposure to environmental kidney toxicants and kidney injury biomarkers in children living in San Luis Potosi, Mexico.	Cross sectional study	Community settings	Male; Female	5 to 6; 7 to 12	Spot urine	No		Water	Not reported	Not reported	Not reported	No			Fluoride Ion-selective-electrode	Yes
Chen S, Li B, Lin S, Huang Y, Zhao X, Zhang M, et al. 2013	Change of urinary fluoride and bone metabolism indicators in the endemic fluorosis areas of southern China after supplying low fluoride public water	China	Primary objective: To examine the changes in water fluoride, urinary fluoride (UF), and bone metabolism indicators in children after supplying low fluoride public water in endemic fluorosis areas of Southern China. Secondary objective: To assess the relationship between UF and serum osteocalcin (BGP), calcitonin (CT), alkaline phosphatase (ALP), and bone mineral density to identify the most sensi…	Before and after intervention study	Community settings	Male; Female		Spot urine; Other: Blood	Yes	< 1.0 mg/l	Water	Not reported	Not reported	Not reported	No			Fluoride Ion-selective-electrode	No
Chung CK, Millett DT, Creanor SL, Gilmour WH, Foye RH. 1998	Fluoride release and cariostatic ability of a compomer and a resin-modified glass ionomer cement used for orthodontic bonding	United Kingdom	The aims of this study were to compare the local and systemic uptake of fluoride released from a compomer material (Dyract Ortho) and a resin-modified glass ionomer cement (Vitremer) with that of a conventional resin adhesive (Right-On) and to compare the cariostatic ability of each of the test materials with that of the resin control.	Randomised controlled trial	Hospitals	Male; Female		Spot urine; Other: Saliva and Plaque	Yes	0.03 ppm	Water	Not reported	No	Not reported	No			Fluoride Ion-selective-electrode	No
Czarnowski W, Krechniak J. 1990	Fluoride in the urine, hair, and nails of phosphate fertiliser workers	Poland	To evaluate the exposure of fertiliser plant workers employed on different posts and exposed to fluorine compounds.	Case control study	Industries	Male; Female	> 18 years	Spot urine; Other: Nails (details are not reported)	Yes	0.5 to 1.0 mg/I	Other: Fluoride in gaseous form, mostly as hydrogen fluoride (HF)	Not reported		Not reported	No			Fluoride Ion-selective-electrode	No
Czarnowski W, Wrześniowska K, Krechniak J. 1996	Fluoride in drinking water and human urine in northern and central Poland	Poland	To determine the fluoride level in water supplies of different localities in Northern and Central Poland and to examine whether a correlation between the water fluoride and the fluoride concentration in urine of inhabitants occurs.	Cross sectional study	Community settings	Male; Female		Spot urine	No		Water	Not reported	Not reported	Not reported	No			Fluoride Ion-selective-electrode	Yes
Del Carmen A-DF, Javier dlF-H, Aline C-VC. 2016	Dental fluorosis, fluoride in urine, and nutritional status in adolescent students living in the rural areas of Guanajuato, Mexico	Mexico	The aim of this study was to assess urine fluoride concentration, nutritional status, and dental fluorosis in adolescent students living in the rural areas of Guanajuato, Mexico	Cross sectional study	Community settings	Male; Female		Spot urine	Yes	fluoride concentration in this area ranges from 0 to 16mg/L, averaging 1.2mg/L.	Water	Not reported	No	Not reported	No			Fluoride Ion-selective-electrode	No
Dhanu G, Shiny R, Havale R, Shrutha SP. 2017	Assessment of fluoride retention in jowar consuming population: A cross-sectional study	India	To determine the association between jowar consumption and severity of dental fluorosis.	Cross sectional study	Schools	Male; Female		Spot urine	Yes	2ppm to 7ppm.	Water; Diet	24-h dietary recall; Food Frequency	Not reported		No			Fluoride Ion-selective-electrode	No
Ding Y, YanhuiGao, Sun H, Han H, Wang W, Ji X, et al. 2011	The relationships between low levels of urine fluoride on children's intelligence, dental fluorosis in endemic fluorosis areas in Hulunbuir, Inner Mongolia, China	China	To investigate the effects of low fluoride exposure on children's intelligence and dental fluorosis.	Cross sectional study	Schools	Male; Female		Spot urine	Yes	>1 mg/L prescribed in Chinese Standards for Drinking Water Quality Mean value of fluoride in drinking water: 1.31 ± 1.05 mg/L (range 0.24–2.84) (Mianduhe Town and Nan District: Fluoride concentrations approximately reached the Standards for Drinking Water Quality in China of 1 mg/L. Donghu District and Zhalainuoer Country: had significantly higher fluoride concentrations than the screening guidel…	Not reported	Not reported		Other: Dean’s index recommended by WHO	No		Not reported	Fluoride Ion-selective-electrode	No
Du Y, Zhou G, Gong B, Ma J, An N, Gao M, et al. 2021	Iodine Modifies the Susceptibility of Thyroid to Fluoride Exposure in School-age Children: a Cross-sectional Study in Yellow River Basin, Henan, China	China	The objective of the study is to clarify the effects of fluoride on the thyroid in school-age children and the possible role of iodine in it. The present cross-sectional study was conducted to provide a scientific reference for the prevention of thyroid damage in drinking water-type fluorosis areas.	Cross sectional study	Schools	Male; Female	7 to 12	Spot urine			Water	Other: Structured general questionnaire	Not reported	Not reported	No			Fluoride Ion-selective-electrode	No
Duan L, Zhu J, Wang K, Zhou G, Yang Y, Cui L, et al. 2016	Does Fluoride Affect Serum Testosterone and Androgen Binding Protein with Age-Specificity? A Population-Based Cross-Sectional Study in Chinese Male Farmers	China	The aim of this study is to explore the association of fluoride exposure and age with serum T and androgen-binding protein (ABP) levels in male farmers	Cross sectional study	Community settings	Male	> 18 years	Spot urine; Other: Blood	No	n/a	Water; Diet ; Other: Air	Other: Questionnaire	Not reported	Not reported	No			Fluoride Ion-selective-electrode	No
Idowu OS, Duckworth RM, Valentine RA, Zohoori FV. 2020	Biomarkers for the Assessment of Fluoride Exposure in Children	Nigeria	To investigate the association between contemporary/recent biomarkers of fluoride exposure and total daily fluoride intake (TDFI) of children with large differences in fluoride exposure through drinking water.	Cross sectional study	Community settings	Male; Female		Toenail clippings; Fingernail clippings; Other: 24-h urine	Yes	Low-fluoride area (0.04 mg F/L) High-fluoride area (3.05 mg F/L)	Water; Diet	Food Frequency	Yes (Please specify)	Questionnaire	Yes	Yes (Please specify)	Urinary flow rate; Urine volume	Fluoride Ion-selective-electrode	Yes
Jackson R, Kelly S, Noblitt T, Zhang W, Dunipace A, Li Y, et al. 1994	The effect of fluoride therapy on blood chemistry parameters in osteoporotic females	USA	To study the potential physiologic and genotoxic effects of the ingestion of high doses of fluoride for extended periods of time in a panel of patients taking fluoride for the treatment of osteoporosis.	Randomised controlled trial	Hospitals	Female	> 18 years	Spot urine; Other: Blood	No		Other: Daily medication - as part of the treatment regimen	Not reported	No	Not reported	No			Fluoride Ion-selective-electrode	No
Jackson RD, Kelly SA, Noblitt TW, Zhang W, Wilson ME, Dunipace AJ, et al. 1997	Lack of effect of long-term fluoride ingestion on blood chemistry and frequency of sister chromatid exchange in human lymphocytes	USA	Two studies were conducted to assess the potential for adverse physiologic and genotoxic effects of long-term fluoride ingestion in adults residing in three communities with varying water fluoride levels (0.2 ppm, 1.0 ppm, and 4.0 ppm).	Cross sectional study	Community settings	Male; Female	> 18 years	Spot urine; Other: Study 1: Plasma	Yes	Study 1: Connersville (0.2ppm), Brownsburg (1.0ppm), and Lowell (4.0 ppm) Study 2: city water supply (4.0 ppm) or private well (<0.3ppm)	Water	Not reported	Not reported	Not reported	No			Fluoride Ion-selective-electrode	No
Jiménez-Córdova MI, González-Horta C, Ayllón-Vergara JC, Arreola-Mendoza L, Aguilar-Madrid G, Villareal-Vega EE, et al. 2019	Evaluation of vascular and kidney injury biomarkers in Mexican children exposed to inorganic fluoride	Mexico	To evaluate the relationship of Fluoride exposure with some vascular and kidney injury biomarkers in children.	Cross sectional study	Schools	Male; Female	5 to 6; 7 to 12	Spot urine	Yes	0.05 to 11.8 mg/L	Water; Diet	24-h dietary recall	Not reported	Other: Clinical examination using the classification systems of Dean's Index	No			Fluoride Ion-selective-electrode	Yes
Jiménez-Córdova MI, Sánchez-Peña LC, Barrera-Hernández Á, González-Horta C, Barbier OC, Del Razo LM. 2019	Fluoride exposure is associated with altered metabolism of arsenic in an adult Mexican population	Mexico	To assess the interaction effect of Arsenic (As) and fluoride (F) co-exposure on the As metabolism profile in an adult population environmentally exposed to low-moderate As levels.	Cross sectional study	Community settings	Male; Female	> 18 years	Spot urine	Yes	0.19 mg F/L (El Sauz community), 1.7 mg F/L (Aldama community), 4.6 mg F/L (Guadalupe Victoria community)	Water; Diet	Other: Interview		Not reported	No			Fluoride Ion-selective-electrode	No
Kebede A, Retta N, Abuye C, Whiting SJ, Kassaw M, Zeru T, et al. 2016	Dietary Fluoride Intake and Associated Skeletal and Dental Fluorosis in School Age Children in Rural Ethiopian Rift Valley	Ethiopia	To add to the knowledge of F intakes of children in Ethiopia by determining total dietary fluoride intakes and associated fluorosis prevalences.	Cross sectional study	Community settings	Male; Female		Spot urine	Yes	≥4.9 mg/L (~5 mg F/L)	Water; Diet	Duplicate method; Food Frequency	Not reported	Other: Clinical examination using the Dean Index	No			Fluoride Ion-selective-electrode; Other: bench top ion-meter	No
Kertész P, Bánóczy J, Ritlop B, Bródy A, Péter M. 1989	The determination of urinary fluoride/creatinine ratio (Q) in monitoring fluoride intake	Hungary	To investigate whether the fluoride/creatinine ratio of urinary spot samples was just as informative of fluoride intake as the amount of the 24hour urinary fluoride or not and whether it was usable within the frame of field studies.	Cross sectional study	Other: Children home			Spot urine; Other: 24 hour urine sample	No		Not reported	Not reported	No	Not reported	Yes	No	Not reported	Fluoride Ion-selective-electrode	Yes
Kono K, Yoshida Y, Watanabe M, Orita Y, Dote T, Bessho Y. 1993	Urine, serum and hair monitoring of hydrofluoric acid workers	Japan	To define the relationship between the F concentration in the serum, urine and hair of workers and the level of Hydrofluoric acid (HF) in the work environment, and consequently what levels of F in the serum and urine correspond to the maximum allowable concentrations recommended byJapan Association of Industrial Health ( 1964) and also to the threshold limit value suggested by American Conference…	Longitudinal	Industries	Male; Female	> 18 years	Spot urine; Other: Serum & Hair	No		Other: Environment (Occupational exposure - Hydrofluoric acid)	Not reported	No	Not reported	No			Fluoride Ion-selective-electrode	No
Yoder KM, Mabelya L, Robison VA, Dunipace AJ, Brizendine EJ, Stookey GK. 1998	Severe dental fluorosis in a Tanzanian population consuming water with negligible fluoride concentration	Tanzania	To identify risk factors for dental fluorosis that cannot be explained by drinking water fluoride concentration alone.	Cross sectional study	Schools	Male; Female		Spot urine	No		Water; Diet	Food Frequency	No	Not reported	No			Not reported	Yes
Zhang S, Zhang X, Liu H, Qu W, Guan Z, Zeng Q, et al. 2015	Modifying effect of COMT gene polymorphism and a predictive role for proteomics analysis in children's intelligence in endemic fluorosis area in Tianjin, China	China	To evaluate the associations of COMT polymorphism and alterations of protein profiles with children's intelligence in endemic fluorosis areas.	Cross sectional study	Schools	Male; Female		Spot urine; Other: Blood	Yes	Endemic fluorosis area (High fluoride area): 1.40 mg/l Non -endemic fluorosis area (Control group): 0.63 mg/l	Water	Not reported	No	Not reported	No			Fluoride Ion-selective-electrode	Yes
Zhao L, Yu C, Lv J, Cui Y, Wang Y, Hou C, et al. 2021	Fluoride exposure, dopamine relative gene polymorphism and intelligence: A cross-sectional study in China	China	To explore the role of dopamine (DA) relative genes in the health effect of low-moderate fluoride exposure in drinking water	Cross sectional study	Community settings	Male; Female		Spot urine	Yes	1.53–2.84 mg/L in high fluoride areas 0.15–0.37 mg/L in non-endemic fluorosis area	Water	Not reported		Not reported	No			Fluoride Ion-selective-electrode	No
Zohouri FV, Swinbank CM, Maguire A, Moynihan PJ. 2006	Is the fluoride/creatinine ratio of a spot urine sample indicative of 24-h urinary fluoride?	UK	To determine how representative the fluoride/creatinine (F/Cr) ratio of a spot urinary sample is of the fluoride content of a 24-h urine sample in young children aged 12–36 months. Subsidiary objectives were to: (a) evaluate the use of 24-h urine samples in monitoring fluoride exposure and (b) estimate the retention of fluoride in very young children.	Cross sectional study	Community settings	Male; Female		Spot urine; Other: 24-h urine sample	Yes	0.81 (±0.09) mg F/l	Water; Dental products; Diet	Food diary; Other: a 3-day estimated food diary was followed by an interview on the fourth day.	Yes (Please specify)	Applied/expectorated toothpaste	Yes	Yes (Please specify)	Creatinine	Fluoride Ion-selective-electrode; Other: modified Venkateswarlu’s silicon-facilitated diffusion method	Yes
Krishnankutty N, Storgaard Jensen T, Kjær J, Jørgensen JS, Nielsen F, Grandjean P. 2021	Public-health risks from tea drinking: Fluoride exposure	Denmark	To examine maternal exposure to fluoride through tea consumption in a low-fluoride region and measure fluoride releases from commercially available teas (tea bags and loose teas) to determine the need to limit fluoride exposure.	Cross sectional study	Community settings	Female	> 18 years	Spot urine	Yes	<0.2 mg/L (0.10 to 0.18 mg/L)	Water; Other: Commercially available teas (tea bags and loose teas)	Not reported		Not reported	No		Not reported	Fluoride Ion-selective-electrode	No
Kula K, Kula T, Davidson W, Parker E. 1987	Pharmacological evaluation of an intra-oral fluoride-releasing device in adolescents	USA	To quantify fluoride(F) concentrations in body fluids of adolescents wearing Intra-oral Fluoride-Realeasing Devices(IFRDs) designed to release 0.10 mg F/day at a constant rate for 26weeks.	Longitudinal	Community settings	Male; Female		Spot urine; Other: Saliva & Serum	Yes	1 ppm	Water	Not reported	No	Not reported	No			Fluoride Ion-selective-electrode	No
Kutlucan A, Kale Koroglu B, Numan Tamer M, Aydin Y, Baltaci D, Akdogan M, et al. 2013	The investigation of effects of fluorosis on thyroid volume in school-age children	Turkey	To compare the urine iodine, fluoride, and to measure thyroid volumes in 10-15 year-old children using ultrasonography, a gold standard in evaluating thyroid volume.	Cross sectional study	Schools	Male; Female		Spot urine	Yes	4.6 mg/L in Dere, 2.8 mg/L in Yenice, 0.19 mg/L in Anadolu	Water	Not reported		Other: Clinical examination using Dean's index	No			Fluoride Ion-selective-electrode; Other: Orion ion electrometer	No
LeCompte EJ, Whitford GM. 1981	The biologic availability of fluoride from alginate impressions and APF gel applications in children	Georgia	To determine the salivary, urinary, and surface enamel fluoride levels of children before and after routine alginate impressions and to compare these to the levels found after routine topical fluoride gel application.	Before and after intervention study	Not clear			Spot urine; Other: Saliva	Yes	1 ppm	Water	Not reported	Not reported	Not reported	No	No		Fluoride Ion-selective-electrode
Levi S, Zilberman L, Frumin A, Frydman M. 1986	Exposure to fluoride in the chemical industry	Israel	To describe the results of a survey on fluoride levels found in workers exposed to fluoride in various plants	Cross sectional study	Industries	Male; Female		Spot urine	Yes	Control: 0.2-0.6 mg F/l	Other: Environment (Occupational exposure to airborne particulate and gaseous fluoride)	Not reported	Not reported	Not reported	No			Fluoride Ion-selective-electrode	No
Li H-r, Liu Q-b, Wang W-y, Yang L-s, Li Y-h, Feng F-j, et al. 2009	Fluoride in drinking water, brick tea infusion and human urine in two counties in Inner Mongolia, China	China	To detect the fluoride level in the drinking water and the urine of habitants aged 16-55 years living in Inner Mongolia China. Furthermore, fluoride concentration of the brick tea infusion samples which were drunk by Mongolia herdsmen in everyday life living in SumuErga village of Ejin Horo Banner, Inner Mongolia China was also determined.	Cross sectional study	Community settings	Male; Female		Spot urine	Yes	around 2.0 mg/L (Manzhouli),	Water; Other: drinking brick tea infusions	Not reported		Not reported	No			Fluoride Ion-selective-electrode	No
Lima-Arsati YBO, Martins CC, Rocha LA, Cury JA. 2010	Fingernail may not be a reliable biomarker of fluoride body burden from dentifrice	Brazil	To investigate if finger-nails would have sensitivity to detect F exposure from dentifrice in young children	Longitudinal	Childcare centres	Male; Female		Fingernail clippings	Yes	0.72 ppm	Water	Duplicate method	No	Applied/expectorated toothpaste	No			Fluoride Ion-selective-electrode	Yes
Liu Y, Téllez-Rojo M, Hu H, Sánchez BN, Martinez-Mier EA, Basu N, et al. 2019	Fluoride exposure and pubertal development in children living in Mexico City	Mexico	To examine the association between childhood exposure to fluoride levels (via specific-gravity adjusted urinary measures) and physical markers of pubertal development in boys and girls at age 10–17 years residing in Mexico City.	Cross sectional study	Other: Participants from the Early Life Exposures in Mexico to Environmental Toxicants (ELEMENT) project, which is an on-going birth cohort study of both pregnant women and their offspring in Mexico City.	Male; Female		Spot urine	No	n/a	Other: Participants were exposed to fluoride through table salt at 200–250 mg/kg salt	Not reported	Not reported	Not reported	No			Fluoride Ion-selective-electrode
Massmann W. 1981	Reference values of renal excretion of fluoride	Germany	To determine the normal range of fluoride excretion as no certain values exist and knowledge of this value is important for epidemiological studies and industrial hygiene practice, especially at low fluoride exposure levels, e.g. in welders and aluminium foundry workers.	Cross sectional study	Industries	Male; Female		Spot urine	No		Water	Not reported	No	Not reported	No		Not reported	Fluoride Ion-selective-electrode	No
Mondal D, Dutta G, Gupta S. 2016	Inferring the fluoride hydrogeochemistry and effect of consuming fluoride-contaminated drinking water on human health in some endemic areas of Birbhum district, West Bengal	India	To evaluate fluoride (F) hydrogeochemistry and its effect on the population of two endemic villages of Birbhum district, West Bengal.	Cross sectional study	Community settings	Male; Female	3 to 4; 5 to 6; 7 to 12; 13 to 18; > 18 years	Spot urine	Yes	0.33-18.08 mg/L	Water; Diet	Other: A questionnaire	Not reported	Other: survey and clinical examination by Dean's index	No			Fluoride Ion-selective-electrode	Yes
Mondal NK. 2021	Diagnosis of Fluorosis by Analysis of Fluoride Content in Body Fluids Using Ion Selective Electrode Method	India	To provide information on how to diagnose fluorosis correctly by analysis of F content by following a rapid, simple, suitable analytical methods, suitable for laboratories without much hassle.	Diagnostic test accuracy study; Text and opinion	Not clear	Male; Female		Spot urine	No	n/a	Water				No			Fluoride Ion-selective-electrode	No
Mulyani D, McIntyre J. 2002	Caries inhibitory effect of fluoridated sugar in a trial in Indonesia	Indonesia	To investigate the potential for sugar to be used as a safe, effective fluoride vehicle in a community setting in Medan, Indonesia to inhibit caries in groups of children.	Randomised controlled trial	Schools; Other: children who were residents of two orphanages and a boarding school for children of poor rural families	Male; Female	7 to 12; 13 to 18; > 18 years	Spot urine	Yes	0 to 0.2ppm	Water; Diet ; Other: fluoridated sugar containing 10ppm fluoride	Other: Detailed analysis of fluoride background levels in food supplied to the children were made, using the Taves method of fluoride separation followed by use of a combination fluoride electrode.	Not reported	Other: Radiography and clinical examinations by prophylaxis using pumice paste (no fluoride)	No			Fluoride Ion-selective-electrode	No
Nayak B, Roy MM, Das B, Pal A, Sengupta MK, De SP, et al. 2009	Health effects of groundwater fluoride contamination	India	This study reports the adverse effects of excess fluoride in a population that used the fluoride-contaminated tube-well water for drinking and cooking.	Cross sectional study	Community settings	Male; Female		Spot urine	No		Water	Not reported	No	Not reported	No			Fluoride Ion-selective-electrode
Ortiz-Pérez D, Rodríguez-Martínez M, Martínez F, Borja-Aburto VH, Castelo J, Grimaldo JI, et al. 2003	Fluoride-induced disruption of reproductive hormones in men	Mexico	To study reproductive parameters in populations exposed to fluoride at doses of 3–27 mg/day (high-fluoride-exposed group—HFEG)	Cross sectional study	Community settings	Male	> 18 years	Spot urine; Other: Blood and Semen	Yes	3.0 mg/l	Water; Other: Environmental ( occupational exposure - fluoride industry)	Not reported	No	Not reported	No			Fluoride Ion-selective-electrode
Rajapakse PS, Jayawardhane WM, Lokubandara A, Gamage R, Dasanayake AP, Goonaratna C. 2017	High prevalence of dental fluorosis among schoolchildren in three villages in Vavuniya District: an observational study	Sri Lanka	To determine the prevalence and degree of dental fluorosis in a cohort of schoolchildren in Sinnasippikulam in Vavuniya District, the fluoride content in their serum and urine, and fluoride levels in drinking water in dug wells of the area.	Cross sectional study	Schools	Male; Female		Spot urine	Yes	1.0–3.0 mg/l	Water	Not reported		Applied/expectorated toothpaste; Other: Interviewing and clinical examinations according to WHO basic methods. Assessment of dental fluorosis in the children was done according to Dean's Index codes and criteria.	No			Not reported	No
Ramsubhag S, Naidu RS, Narinesingh D, Teelucksingh S. 2006	Urinary fluoride levels in children in a single school in Trinidad and Tobago: a preliminary investigation	Republic of Trinidad and Tobago	To determine urinary fluoride levels in school children in a non-fluoridated area in Trinidad and Tobago.	Cross sectional study	Schools	Male; Female		Spot urine	No		Not reported	Not reported	Not reported	Not reported	No			Fluoride Ion-selective-electrode	No
Rees D, Rama DB, Yousefi V. 1990	Fluoride in workplace air and in urine of workers concentrating fluorspar	South Africa	To measure the pre-and post-shift urinary fluoride concentrations and to determine whether workers exposed to high levels of fluorspar had urinary fluoride concentrations above the generally recommended limits	Longitudinal	Industries	Male		Spot urine	Yes	0.8-1 mgF/L	Water; Other: Environment (Occupational exposure to calcium fluoride)	Not reported	No	Not reported	No			Fluoride Ion-selective-electrode	No
Rocha RA, Calatayud M, Devesa V, Vélez D. 2017	Evaluation of exposure to fluoride in child population of North Argentina	Argentina	To evaluate exposure to fluoride in the child population of Chaco province (Argentina) by analysis of drinking water, food and its bioaccessible fraction (quantity of fluoride solubilised by gastrointestinal digestion and available for intestinal absorption) and urine as a biomarker of internal dose.	Cross sectional study	Schools	Male; Female		Spot urine	Yes	2.6 ± 1.1 mg L−1 (Range: 0.050 and 4.6 mg L−1)	Water; Diet	Duplicate method	Not reported	Not reported	No			Fluoride Ion-selective-electrode	No
Rocha-Amador D, Navarro ME, Carrizales L, Morales R, Calderón J. 2007	Decreased intelligence in children and exposure to fluoride and arsenic in drinking water	Mexico	To explore the association between exposure to fluoride (F) and arsenic (As) in drinking water and intelligence in children.	Cross sectional study	Schools; Community settings	Male; Female		Spot urine	Yes	0.8 ±1.4 mg/L (Moctezuma); 5.3 ±0.9 mg/L (Salitral ); 9.4 ±0.9 mg/L (5 de Febrero).	Water	Other: Questionnaire	No	Not reported	No			Other: F in urine was analysed according to Method 8308 (Fluoride in Urine) from the National Institute of Occupational Safety and Health.	No
Sah O, Maguire A, Zohoori FV. 2020	Effect of altitude on urinary, plasma and nail fluoride levels in children and adults in Nepal	Nepal	1) To quantify the effects of altitude on the urinary excretion of F, fractional urinary F excretion (FUFE; i.e the % of ingested F which is excreted) and F concentration in the finger- and toe nail in children aged 4–5 years, and their parent (adults), living in Nepal. 2) To explore the influence of altitude on plasma F con-centration in paren	Cross sectional study	Community settings	Male; Female	> 18 years	Toenail clippings; Fingernail clippings; Other: 24 H urine and Plasma	Yes	0.3	Water	Food diary	No	Applied/expectorated toothpaste	Yes	Yes (Please specify)	Urinary flow rate	Fluoride Ion-selective-electrode	No
Saha A, Mukherjee AK, Ravichandran B. 2016	Musculoskeletal problems and fluoride exposure: A cross-sectional study among metal smelting workers	India	To examine contribution of fluoride exposure to musculoskeletal complaints.	Cross sectional study	Industries		> 18 years	Spot urine	No	n/a	Other: exposure to particulate and gaseous fluoride at workplace	Not reported		Not reported	No			Not reported	No
Saxena S, Sahay A, Goel P. 2012	Effect of fluoride exposure on the intelligence of school children in Madhya Pradesh, India	India	To assess the relationship between exposure to different drinking water fluoride levels and children's intelligence in Madhya Pradesh state, India.	Cross sectional study	Schools	Male; Female		Spot urine	Yes	Groundwater <1.5 ppm and ≥1.5 PPM, based on the geological survey report of the Government of India	Water	Not reported		Not reported	No			Fluoride Ion-selective-electrode	Yes
Schamschula RG, Duppenthaler JL, Sugár E, Un PS, Tóth K, Barmes DE. 1988	Fluoride intake and utilization by Hungarian children: associations and interrelationships	Hungary	1. Determine associations between the F content of household water and caries experience, dental fluorosis and the F content of tooth enamel, plaque, saliva, urine, nails and hair. 2. Establish the contributions of F obtained from water, foo, air/dust and medicines to total F exposure 3. Confirm or reject the hypotheses that: a)the amount of ingested F is inversely associated with caries experien…	Cross sectional study	Schools; Kindergartens	Male; Female		Spot urine; Other: Nails (not specified whether toe or fingernails), saliva and hair	Yes	Low F area - 0.06-0.11 mg/l Intermediate F area: 0.5 - 1.1 mg/l High F area: 1.6 - 3.1 mg/l	Water	Not reported	Not reported	Not reported	No		Not reported	Fluoride Ion-selective-electrode	No
Seixas NS, Cohen M, Zevenbergen B, Cotey M, Carter S, Kaufman J. 2000	Urinary fluoride as an exposure index in aluminum smelting	United States	a) To evaluate the relationship between airborne exposure and urinary excretion over a workweek and to describe exposure among jobs and overtime in an aluminium smelter. b) To evaluate the use of urinary fluoride as an indicator of exposure in a prospective study of reactive airways and asthma symptoms in this cohort.	Cohort study	Industries			Spot urine	No		Other: Environment (Occupational exposure - Aluminium Smelting)	Not reported	No	Not reported	No		Not reported	Not reported	No
Shannon IL, Sanders DM. 1979	Urinary fluoride concentration in 6- to 9-year-old children drinking water with a very low fluoride level	United States	To determine if urine F measurements can be taken as indicative of F content of drinking water when the water F concentration is very low.	Cross sectional study	Schools	Male; Female		Spot urine	No		Water	Not reported	No	Not reported	No			Fluoride Ion-selective-electrode	No
Singh B, Gaur S, Garg VK. 2007	Fluoride in drinking water and human urine in Southern Haryana, India	India	The objective of this study was to determine the fluoride content in drinking water and urine samples of adolescent males aged 11–16 years living in Southern Haryana, India.	Cross sectional study	Community settings	Male		Spot urine	No		Water	Not reported	Not reported	Not reported	No			Fluoride Ion-selective-electrode	No
Singh N, Verma KG, Verma P, Sidhu GK, Sachdeva S. 2014	A comparative study of fluoride ingestion levels, serum thyroid hormone & TSH level derangements, dental fluorosis status among school children from endemic and non-endemic fluorosis areas	India	To determine the fluoride status and compare it with the free T4, free T3, and thyroid-stimulating hormone (TSH) levels of children with and without dental fluorosis living in an endemic fluorosis area.	Cohort study	Schools	Male; Female		Spot urine; Other: Blood	Yes	Endemic area: 2.6 & 5.1ppm Non-endemic area: < 1.0 mg F/L	Water	Not reported	Not reported	Not reported	No		Not reported	Fluoride Ion-selective-electrode	Yes
Sjögren B. 2004	Fluoride exposure and respiratory symptoms in welders	Sweden	To analyze some previously collected data regarding a possible relationship between fluoride exposure and respiratory symptoms in a group of welders.	Cross sectional study	Industries	Male		Spot urine	No	n/a	Other: welding fume exposures	Not reported		Not reported	No		Not reported	Fluoride Ion-selective-electrode	Yes
Sjörgren B, Hedström L, Lindstedt G. 1984	Urinary fluoride concentration as an estimator of welding fume exposure from basic electrodes	Sweden	a) To determine the relationship between the particle fluoride concentration in air and the postshift fluoride concentration in the urine b) To investigate the relation between the total concentration of welding fume particles and the postshift concentration of fluoride in the urine of welders using a specific electrode with a known composition of calcium fluoride.	Cross sectional study	Industries	Male	> 18 years	Spot urine	No		Other: Environment (Occupational exposure - fumes generated through electric welding)	Not reported	No	Not reported	No			Fluoride Ion-selective-electrode	No
Sousa ETd, Alves VF, Maia FBM, Nobre-Dos-Santos M, Forte FDS, Sampaio FC. 2018	Influence of Fluoridated Groundwater and 1,100 Ppm Fluoride Dentifrice on Biomarkers of Exposure to Fluoride	Brazil	To determine the influence of fluoridated groundwater and 1,100 ppm fluoride dentifrice on biomarkers of exposure to fluoride in preschoolers.	Cross sectional study	Preschools	Male; Female		Toenail clippings; Fingernail clippings; Other: 24 h urine	No		Water; Dental products	Duplicate method	Not reported	Applied/expectorated toothpaste; Questionnaire	Yes	Yes (Please specify)	Urinary flow rate	Fluoride Ion-selective-electrode	Yes
Srikanth R, Gautam A, Jaiswal SC, Singh P. 2013	Urinary fluoride as a monitoring tool for assessing successful intervention in the provision of safe drinking water supply in five fluoride-affected villages in Dhar district, Madhya Pradesh, India	India	- To identify target villages affected by fluoride based on groundwater fluoride concentration levels and the prevalence of dental fluorosis among the school children. - To assess the level of urinary fluoride in adults in 10 endemic villages affected by fluoride. - To study the effectiveness of the intervention through the provision of safety to the community in five affected villages by assessi…	Before and after intervention study; Cross sectional study	Schools	Male; Female		Spot urine	Yes	0.18–11.6 mg/l	Water	Not reported		Other: dental survey	No			Other: the battery-operated fluoride ion meter	No
Sun R, Zhou G, Liu L, Ren L, Xi Y, Zhu J, et al. 2020	Fluoride exposure and CALCA methylation is associated with the bone mineral density of Chinese women	China	To explore the association between fluoride exposure, methylation of CALCA, and BMD changes in a population of Chinese rural women to provide a theoretical basis to prevent bone diseases such as osteoporosis.	Cross sectional study	Community settings	Female	> 18 years	Spot urine	Yes	3 villages had a fluoride concentration in drinking water that exceeded the standard for drinking-water quality in China (>1.0 mg/L). 3 "control villages" had a fluoride concentration lower than the standard for drinking-water quality in China (<1.0 mg/L).	Water; Diet	Other: face-to-face interview questionnaires	Not reported	Not reported	No			Fluoride Ion-selective-electrode	No
Susheela AK, Bhatnagar M. 2002	Reversal of fluoride induced cell injury through elimination of fluoride and consumption of diet rich in essential nutrients and antioxidants	India	To address the issues concerning reversal of fluoride induced cell injury and disease (i.e. fluorosis) through the elimination of fluoride and consumption of a diet containing essential nutrients and antioxidants.	Before and after intervention study	Hospitals	Male; Female		Spot urine	No	n/a	Water	Not reported	Not reported	Other: retrieval of history	No		Not reported	Fluoride Ion-selective-electrode	No
Teotia M, Teotia SP, Singh DP, Singh CV. 1983	Chronic ingestion of natural fluoride and endemic bladder stone disease	India	To find out the relationship of chronic fluoride toxicity with endemic bladder stone disease, particularly to examine whether the prolonged ingestion of fluoride in children produces a metabolic environment suitable for the formation of bladder stones.	Cross sectional study	Community settings	Male; Female		Spot urine; Other: Plasma	No		Water	Not reported	Not reported	Not reported	No			Fluoride Ion-selective-electrode	No
Tóth K. 1976	A study of 8 years' domestic salt fluoridation for prevention of caries	Hungary	To evaluate if salt fluoridation is a suitable method for caries prevention	Before and after intervention study	Community settings			Spot urine	Yes	0.2 ppm	Fluoridated salt	Not reported	Not reported	Not reported	No			Fluoride Ion-selective-electrode	No
Tóth K, Sugár E. 1975	Urinary fluoride levels after consumption of fluoride-poor drinking waters in Hungary	Hungary	To investigate the fluoride concentration in the urine of subjects drinking water with low fluoride content.	Longitudinal	Community settings	Male; Female		Spot urine; Other: 24-hour urine sample	Yes	0.1-0.2 mg F/l	Water	Not reported	Not reported	Not reported	Yes	No		Fluoride Ion-selective-electrode	No
Tóth K, Sugár E. 1976	Effect of drinking waters of high fluorine content on the urinary fluoride level	Hungary	To determine the urinary fluoride levels in subjects consuming drinking waters of different fluoride concentrations.	Cross sectional study	Community settings	Male; Female		Spot urine	Yes	Magyarcsanad - 0.40 Kunszentmarton - 0.99 Nagyer - 1.44 Nagytoke - 1.52	Water	Not reported	No	Not reported	No			Not reported	No
Tóth K, Sugár E. 1976	Urinary fluoride levels of population groups consuming salts different in fluoride concentration	Hungary	To determine that salt F concentration by means of which, under the circumstances prevailing in Hungary that optimal amount can be ensured by drinking water containing 1mgF/l.	Before and after intervention study	Community settings	Male; Female		Spot urine	Yes	Roszke - 0.15 mgF/L Deszk - 0.14 mgF/L Gyalaret - 0.14 mgF/L Mihalytelek - 0.12 mgF/L	Fluoridated salt	Not reported	Not reported	Not reported	No			Fluoride Ion-selective-electrode	No
Valdez Jiménez L, López Guzmán OD, Cervantes Flores M, Costilla-Salazar R, Calderón Hernández J, Alcaraz Contreras Y, et al. 2017	In utero exposure to fluoride and cognitive development delay in infants	Mexico	To evaluate the association between in utero exposure to fluoride (F) and Mental and Psychomotor Development (MDI and PDI) evaluated through the Bayley Scale of Infant Development II (BSDI-II) in infants.	Longitudinal	Community settings	Male; Female	0 to 2; > 18 years	Spot urine	No	n/a	Water	Not reported		Not reported	No			Fluoride Ion-selective-electrode	No
Vandeputte M, De Cook J, Dryon L, Vercruysse A, Alexander F, Massart DL. 1977	A contribution to the study of fluoride excretion	Belgium	Objective 1: To determine if first-morning spot urine samples taken could be used instead of 24-h samples for population research Objective 2: To determine whether first-morning spot urine samples are subject to age or sex differences Objective 3: To investigate if there is a correlation between the excretion of fluoride and those of Cl-, Ca2+ or creatinine.	Cross sectional study	Schools; Community settings	Male; Female	3 to 4; 5 to 6; 7 to 12; 13 to 18; > 18 years	Spot urine	Yes	0.3 ppm	Other: Air	Not reported	No	Not reported	No			Fluoride Ion-selective-electrode	No
Wang A, Duan L, Huang H, Ma J, Zhang Y, Ma Q, et al. 2020	Association between fluoride exposure and behavioural outcomes of school-age children: a pilot study in China	China	To explore the relationship between fluoride exposure and children behavioural outcomes, thus providing a basis to interpret the neurotoxicity of fluoride from a new perspective.	Cross sectional study	Schools	Male; Female		Spot urine	No	n/a	Water	Not reported		Not reported	No			Fluoride Ion-selective-electrode	No
Wang C, Gao Y, Wang W, Zhao L, Zhang W, Han H, et al. 2012	A national cross-sectional study on effects of fluoride-safe water supply on the prevalence of fluorosis in China	China	To assess the effects of provided fluoride-safe drinking-water for the prevention and control of endemic fluorosis in China.	Cross sectional study	Community settings	Male; Female		Spot urine	Yes	fluoride concentrations in drinking water, that is, between 1.2–2, 2–4 and higher than 4 mg/l.	Water	Not reported		Other: Dental fluorosis was diagnosed using Dean's method recommended by WHO.	No		Not reported	Fluoride Ion-selective-electrode	Yes
Warpeha RA, Marthaler TM. 1995	Urinary fluoride excretion in Jamaica in relation to fluoridated salt	Jamaica	To assess urinary fluoride con­centrations and excretions in Jamaica and to determine whether they are similar to the results of other studies of groups ingesting supplemental fluoride.	Before and after intervention study	Community settings			Spot urine; Other: 24-hour urine	Yes	LF - <0.25ppm IF - 0.31-0.51ppm	Fluoridated salt	Not reported	No	Not reported	Yes	Yes (Please specify)	Urinary flow rate	Fluoride Ion-selective-electrode	Yes
Wen S, Li A, Cui L, Huang Q, Chen H, Guo X, et al. 2012	The relationship of PTH Bst BI polymorphism, calciotropic hormone levels, and dental fluorosis of children in China	China	To explore the association of parathyroid hormone (PTH) gene Bst BI polymorphism, calciotropic hormone levels, and dental fluorosis of children.	Case control study	Community settings	Male; Female		Spot urine	Yes	>2.0 mg/L in drinking water (High fluoride areas); <1.0 mg/L in drinking water (Control areas)	Water	Not reported		Other: Clinical examination using Dean method	No			Fluoride Ion-selective-electrode	No
Wespi HJ, Bürgi W. 1971	Salt-fluoridation and urinary fluoride excretion	Switzerland	Study 1 - To compare urinary excretion with water and salt fluoridation Study 2 - To evaluate the relation between fluoride intake and excretion after ingestion of fluoridated salt Study 3 - To decipher the role of placenta in the transport of fluoride to the fetus.	Before and after intervention study; Cross sectional study	Hospitals	Female		Spot urine; Other: 24-hour urine sample	No		Water; Fluoridated salt	Not reported	No	Not reported	Yes	No	Not reported	Fluoride Ion-selective-electrode	No
Xu K, An N, Huang H, Duan L, Ma J, Ding J, et al. 2020	Fluoride exposure and intelligence in school-age children: evidence from different windows of exposure susceptibility	China	To explore the association between fluoride exposure in prenatal and childhood periods and intelligence quotient (IQ).	Cross sectional study	Schools	Male; Female		Spot urine	Yes	> 1.0 mg/L	Water	Other: A designed questionnaire	Not reported	Not reported	No			Fluoride Ion-selective-electrode	No
Yadav JP, Lata S. 2003	Urinary fluoride levels and prevalence of dental fluorosis in children of Jhajjar District, Haryana	India	To consider the comparative analysis of the water fluoride in drinking water and the excretory level of fluoride in urine samples.	Cross sectional study	Community settings			Spot urine	Yes	>1.5 ppm	Water	Not reported	Not reported	Not reported	No			Other: SPADNS method	Yes
Yang Y, Zhao Q, Liu Y, Liu X, Chu Y, Yan H, et al. 2018	FRZB1 rs2242070 polymorphisms is associated with brick tea type skeletal fluorosis in Kazakhs, but not in Tibetans, China	China	To investigate whether Single nucleotide polymorphisms (SNPs) in frizzled-related protein (FRZB) associated with skeletal fluorosis overall and stratified by potential risk factors among Kazakhs and Tibetans.	Cross sectional study; Case control study	Community settings	Male; Female		Spot urine	No	n/a	Water; Other: brick tea water	Other: questionnaire	Not reported	Not reported	No			Fluoride Ion-selective-electrode	No
Barberio AM, Hosein FS, Quiñonez C, McLaren L. 2017	Fluoride exposure and indicators of thyroid functioning in the Canadian population: implications for community water fluoridation	Canada	To examine the association between fluoride exposure and thyroid functioning among a national population-based sample of Canadians.	Cross sectional study	Other: Survey data from a national population-based sample (that includes individual-level estimates of fluoride exposure from urine and tap water samples, as well as measures of thyroid functioning).	Male; Female		Spot urine; Other: Blood	No		Water; Dental products	Not reported	No	Not reported	No			Fluoride Ion-selective-electrode	No
Choi AL, Zhang Y, Sun G, Bellinger DC, Wang K, Yang XJ, et al. 2015	Association of lifetime exposure to fluoride and cognitive functions in Chinese children: a pilot study	China	To assess the feasibility of administering a comprehensive battery of neurodevelopmental tests to a population of school children in China in order to test the hypothesis that increased fluoride exposure is related to impairments in neurobehavioral development.	Cross sectional study	Schools	Male; Female		Spot urine	Yes	2.20 mg/L (Geometric mean); 1.57–3.63 mg/L (Interquartile range (IQR)); 1.0–4.07 mg/L (Total range)	Water	Not reported	Not reported	Other: The Dean Index (to rate the degree of dental fluorosis)	No			Fluoride Ion-selective-electrode	Yes
Cunningham JEA, McCague H, Malin AJ, Flora D, Till C. 2021	Fluoride exposure and duration and quality of sleep in a Canadian population-based sample	Canada	To examine associations between fluoride exposure and sleep outcomes among older adolescents and adults in Canada.	Cross sectional study	Community settings	Male; Female		Spot urine	Yes	Mean (SD): 0.24 (0.26) (mg/L)	Water	Not reported	Not reported	Not reported	No		Not reported	Fluoride Ion-selective-electrode	Yes
Fernando WBNT, Nanayakkara N, Gunarathne L, Chandrajith R. 2020	Serum and urine fluoride levels in populations of high environmental fluoride exposure with endemic CKDu: a case-control study from Sri Lanka	Sri Lanka	To evaluate the serum and urine fluoride levels in biopsy-proven, non-dialysis Chronic kidney disease of uncertain etiology (CKDu) patients.	Case control study	Community settings; Other: biopsy-proven, non-dialysis CKDu patients from renal clinics	Male; Female	> 18 years	Spot urine	Yes	In endemic CKDu regions, the groundwater fluoride levels varied up to 5 mg/L. The maximum fluoride levels in endemic CKDu hotspots of Girandurukotte, Nikawewa, Medawachchiya and Padaviya were 2.14, 5.30, 4.90 and 1.33 mg/L, respectively. These levels are a few folds higher than 0.60 mg/L, the maximum acceptable concentration of fluoride in drinking water for Sri Lanka.	Water	Not reported	Not reported	Not reported	No		Not reported	Fluoride Ion-selective-electrode	No
Haufroid V, Gardinal S, Licot C, Villalpando ML, Obbergh LV, Clippe A, et al. 2000	Biological monitoring of exposure to sevoflurane in operating room personnel by the measurement of hexafluoroisopropanol and fluoride in urine	Belgium and France	The aim of this study was to assess the value of urinary hexafluoroisopropanol (HFIP) and fluoride measurements for the monitoring of medical staff (operating room personnel) exposed to low concentrations of sevoflurane.	Longitudinal	Hospitals	Male; Female	> 18 years	Spot urine	No		Other: Sevoflurane	Not reported	No	Not reported	No			Fluoride Ion-selective-electrode	Yes
Linhares DPS, Garcia PV, Amaral L, Ferreira T, Cury JA, Vieira W, et al. 2016	Sensitivity of two biomarkers for biomonitoring exposure to fluoride in children and women: A study in a volcanic area	Portugal	To investigate whether urine and nail clippings have a higher sensitivity or utility for biomonitoring human population from different age classes that are chronically exposed to fluoride by: i) determining the fluoride concentration in drinking waters with volcanic origin; ii) testing the association between fluoride concentration in nail clippings and urine and, iii) testing the association bet…	Cross sectional study	Schools; Community settings	Female		Spot urine; Toenail clippings	Yes	0.29-1.71 mg/L	Water	Food Frequency	No	Questionnaire	No			Fluoride Ion-selective-electrode	Yes
Liu L, Wang M, Li Y, Liu H, Hou C, Zeng Q, et al. 2019	Low-to-moderate fluoride exposure in relation to overweight and obesity among school-age children in China	China	To investigate the association of low-to-moderate fluoride exposure with anthropometric measures, especially the measures of overweight and obesity in a Chinese population of school-age children, and to assess whether certain groups are more susceptible than others to low-to-moderate fluoride.	Cross sectional study	Community settings	Male; Female		Spot urine	No		Water	Not reported	No	Not reported	No			Fluoride Ion-selective-electrode	Yes
Malin AJ, Riddell J, McCague H, Till C. 2018	Fluoride exposure and thyroid function among adults living in Canada: Effect modification by iodine status	Canada	To determine whether urinary iodine status modifies the effect of fluoride exposure on thyroid-stimulating hormone(TSH) levels.	Cross sectional study	Other: National: Data collected from Cycle 3 of the Canadian Health Measures survey	Male; Female	> 18 years	Spot urine; Other: Plasma	Yes	0.12	Water	Not reported	No	Not reported	No			Fluoride Ion-selective-electrode	No
Martinez-Mier EA, Soto-Rojas AE. 2010	Differences in exposure and biological markers of fluoride among White and African American children	USA	To determine differences in self-reported fluoride exposure and fluoride exposure biomarkers between two racial groups	Cohort study	Schools	Male; Female		Spot urine; Other: Saliva	Yes	An optimally fluoridated community (water fluoride level adjusted to 1 ppm with a control range from 0.9 to 1.5 ppm)	Water; Dental products	Food Frequency	No	Questionnaire	No			Fluoride Ion-selective-electrode	No
Opydo-Szymaczek J, Ogińska M, Wyrwas B. 2021	Fluoride exposure and factors affecting dental caries in preschool children living in two areas with different natural levels of fluorides	Poland	The study aimed to evaluate factors affecting dental caries experience and sources of fluoride exposure in preschool children living in two areas: with optimal and low fluoride content in drinking water	Cross sectional study	Preschools	Male; Female		Spot urine	Yes	OF - 0.68 to 0.74mg/L LF - 0.19 to 0.30mg/L	Water; Dental products	Food Frequency	No	Questionnaire	No			Fluoride Ion-selective-electrode; Other: A RAE 111 silver-chloride reference electrode.	Yes
Rango T, Vengosh A, Jeuland M, Tekle-Haimanot R, Weinthal E, Kravchenko J, et al. 2014	Fluoride exposure from groundwater as reflected by urinary fluoride and children's dental fluorosis in the Main Ethiopian Rift Valley	Ethiopia	To explore the relationships between children's F− exposure from drinking ground water and urinary F− concentrations, combined with dental fluorosis (DF) in the Main Ethiopian Rift (MER) Valley.	Cross sectional study	Community settings	Male; Female		Spot urine	Yes	1.1 to 18 mg/L	Water; Other: Fresh milk samples from cows	Other: Survey questionnaire was conducted in face-to-face interviews	No	Other: Clinical examination using the TF Index (Thylstrup and Fejerskov, 1978).	No			Fluoride Ion-selective-electrode	Yes
Rango T, Vengosh A, Jeuland M, Whitford GM, Tekle-Haimanot R. 2017	Biomarkers of chronic fluoride exposure in groundwater in a highly exposed population	Ethiopia	a) To assess the concentrations of F− in fingernail clippings and urine and relate them to the degrees or stages of enamel fluorosis (EF) in individuals of different ages with large differences in their chronic exposures to F−. b) To investigate the relationship between F− and Ca (calcium), Mg (magnesium), and Al (aluminum) in water and urine, given that these are known to influence exposure by b…	Cross sectional study	Community settings	Male; Female		Fingernail clippings; Other: Twelve-hour urine samples (overnight, 6pm-6am)	Yes	Among the 27 communities, 22 use their respective wells as the primary source for drinking and cooking purposes, while 5 communities—with 6, 9.9, 12.7, 13.7 and 15 mg/L of F− use their respective wells for cooking, but not for drinking. Instead, these households primarily drink water that is piped from nearby towns and that is low in F− (<2 mg/L).	Water; Other:F− in cereals (collected from farms located in 14 study communities, corresponding to 212 study individuals)	Not reported		Other: Clinical examination using the TF Index (Thylstrup and Fejerskov, 1978)(Fejerskov et al., 1996)	Yes	Yes (Please specify)		Fluoride Ion-selective-electrode	Yes
Riddell JK, Malin AJ, Flora D, McCague H, Till C. 2019	Association of water fluoride and urinary fluoride concentrations with attention deficit hyperactivity disorder in Canadian youth	Canada	To examine the association between fluoride exposure and Attention Deficit Hyperactivity Disorder (ADHD) outcomes among youth living in Canada.	Cross sectional study	Other: Participants (of data from Cycle 2 and Cycle 3 of the Canadian Health Measures Survey) who lived in private households across Canada	Male; Female		Spot urine	No	n/a	Water	Not reported		Not reported	No	No		Fluoride Ion-selective-electrode	No
Schwarz M, Salva J, Vanek M, Rasulov O, Darmová I. 2020	Fluoride Exposure and the Effect of Tobacco Smoking on Urinary Fluoride Levels in Primary Aluminum Workers	Slovakia	To investigate the exposure to fluoride in primary aluminum smelter in Žiar and Hronom (Slovakia) during three consecutive two-year periods between 2012 and 2018.	Longitudinal	Industries	Male	> 18 years	Spot urine	Yes	<0.15 to 1.45 mg/L	Other: Occupational air and gas-phase fluoride concentration	Not reported		Not reported	No			Fluoride Ion-selective-electrode	Yes
Thomas DB, Basu N, Martinez-Mier EA, Sánchez BN, Zhang Z, Liu Y, et al. 2016	Urinary and plasma fluoride levels in pregnant women from Mexico City	Mexico	To measure urinary and plasma fluoride levels across three-time points in pregnant mothers who were enrolled in the Early Life Exposures in Mexico to Environmental Toxicants (ELEMENT) birth cohort study	Cohort study	Hospitals	Female	> 18 years	Spot urine; Other: Plasma	No		Not reported	Not reported	Not reported	Not reported	No		Not reported	Fluoride Ion-selective-electrode	No
Till C, Green R, Grundy JG, Hornung R, Neufeld R, Martinez-Mier EA, et al. 2018	Community Water Fluoridation and Urinary Fluoride Concentrations in a National Sample of Pregnant Women in Canada	Canada	1) To measure urinary fluoride levels during pregnancy. 2) To assess the contribution of drinking water and tea consumption habits to maternal urinary fluoride (MUF) concentrations 3) To evaluate the impact of various dilution correction standards, including adjustment for urinary creatinine and specific gravity (SG).	Cross sectional study	Community settings	Female	> 18 years	Spot urine	No		Water; Diet	Food Frequency	No	Not reported	No			Fluoride Ion-selective-electrode	Yes
Wang M, Liu L, Li H, Li Y, Liu H, Hou C, et al. 2020	Thyroid function, intelligence, and low-moderate fluoride exposure among Chinese school-age children	China	To examine whether exposure to low-moderate fluoride in drinking water is associated with thyroid function disruption among school-age children in China and to determine whether THs could modify the relationship between fluoride exposure and children's intelligence.	Cross sectional study	Community settings	Male; Female		Spot urine	Yes	The whole district was divided into historical high fluoride areas and normal fluoride areas according to the upper limit of 1 mg/L prescribed in Chinese Standards for Drinking Water Quality (GB5749-2006).	Water	Not reported		Not reported	No			Fluoride Ion-selective-electrode	Yes
Yu X, Chen J, Li Y, Liu H, Hou C, Zeng Q, et al. 2018	Threshold effects of moderately excessive fluoride exposure on children's health: A potential association between dental fluorosis and loss of excellent intelligence	China	To explore the health impact of moderately excessive fluoride in drinking water. The study examined the dose-response effects of low-to-moderate fluoride exposure on dental fluorosis (DF) and intelligence quotient (IQ), and evaluated the potential relationships between DF grades and intelligence levels.	Cross sectional study	Community settings	Male; Female		Spot urine	Yes	Water fluoride level ≤ 1.0 mg/L: Normal-fluoride exposure group; Water fluoride level > 1.0 mg/L: High-fluoride exposure group	Water	Not reported		Other: Clinical examination by Dean's fluorosis index (WHO criteria)	No			Fluoride Ion-selective-electrode	Yes
Zhou G, Yang L, Luo C, Liu H, Li P, Cui Y, et al. 2019	Low-to-moderate fluoride exposure, relative mitochondrial DNA levels, and dental fluorosis in Chinese children	China	To investigate the association of low-to-moderate fluoride exposure with relative mitochondrial DNA (mtDNA) levels in relation to dental fluorosis (DF) in children.	Cross sectional study	Community settings	Male; Female		Spot urine	Yes	1.40 mg/L (95% CI: 1.32–1.48 mg/L)	Water	Not reported		Other: Clinical examination using Dean's classification system	No			Fluoride Ion-selective-electrode	Yes
Amaral JG, Freire IR, Valle-Neto EFR, Cunha RF, Martinhon CCR, Delbem ACB. 2014	Longitudinal evaluation of fluoride levels in nails of 18-30-month-old children that were using toothpastes with 500 and 1100 μg F/g	Brazil	This study aimed to evaluate the fluoride concentration in the fingernails and toenails of children aged 18–30 months during use of fluoride-containing toothpastes supplemented with calcium glycerophosphate (CaGP) or sodium trimetaphosphate (TMP).	Randomised controlled trial	Hospitals	Male; Female	0 to 2; 3 to 4	Toenail clippings; Fingernail clippings	No		Water; Dental products; Diet	Duplicate method	Not reported	Applied/expectorated toothpaste	No		Not reported	Fluoride Ion-selective-electrode	Yes
Bashash M, Thomas D, Hu H, Martinez-Mier EA, Sanchez BN, Basu N, et al. 2017	Prenatal Fluoride Exposure and Cognitive Outcomes in Children at 4 and 6-12 Years of Age in Mexico	Mexico	To estimate the association of prenatal exposure to fluoride with offspring neurocognitive development.	Longitudinal	Other: Women who were planning to become pregnant or were pregnant from the successively enrolled longitudinal birth cohort studies in Mexico City	Male; Female	0 to 2; > 18 years	Spot urine	Yes	0.15 to 1.38 mg/L	Not reported	Not reported	Not reported	Not reported	No	No	Not reported	Fluoride Ion-selective-electrode	No
Boros I, Keszler P, Bánóczy J, Boros I, Keszler P, Bánóczy J. 2001	Fluoride concentrations of unstimulated whole and labial gland saliva in young adults after fluoride intake with milk	Hungary	To provide data on the fluoride concentrations of unstimulated whole as well as labial gland saliva and on the fluoride excretion into urine following two different doses of fluoride supplied with milk.	Longitudinal	Other: Dental University	Male; Female	> 18 years	Spot urine; Other: Saliva	Yes	0.1 ppm	Water	Not reported	No	Not reported	No		Not reported	Fluoride Ion-selective-electrode	No
Buzalaf MA, Rodrigues MH, Pessan JP, Leite AL, Arana A, Villena RS, et al. 2011	Biomarkers of fluoride in children exposed to different sources of systemic fluoride	Brazil & Peru	The aim of this study was to compare the relationship between fluoride intake with urinary fluoride excretion and fluoride concentrations in finger-nails and toenails of children receiving fluoride from artificially fluoridated water, naturally fluoridated water, fluoridated salt, and fluoridated milk.	Longitudinal	Not clear	Male; Female		Toenail clippings; Fingernail clippings; Other: 24-hour urine	Yes	Artificially fluoridated water (0.6-0.8 mg F/L), Naturally fluoridated water (0.6-0.9 mg F/L)	Water; Fluoridated salt; Fluoridated milk	Duplicate method	Not reported	Applied/expectorated toothpaste	Yes	No		Fluoride Ion-selective-electrode	Yes
Buzalaf MA, Vilhena FV, Iano FG, Grizzo L, Pessan JP, Sampaio FC, et al. 2009	The effect of different fluoride concentrations and pH of dentifrices on plaque and nail fluoride levels in young children	Brazil	To evaluate the influence of dentifrice pH and fluoride (F) concentration on F uptake by plaque and nails.	Before and after intervention study	Schools	Male; Female	5 to 6	Toenail clippings; Fingernail clippings	No		Dental products	Not reported	Not reported	Applied/expectorated toothpaste	No		Not reported	Other: Plaque F concentrations were determined after overnight hexamethyldisiloxane-facilitated diffusion as modified by Whitford [1996] using a model 9409 F and a miniature calomel reference electrode connected to a potentiometer (model EA 940, Orion).	No
Buzalaf MAR, Pessan JP, Alves KMR. 2006	Influence of growth rate and length on fluoride detection in human nails	Brazil	To determine the lag time between increased fluoride (F) intake and F detection in human nails, as well as the influence of nails growth rate and length on this.	Longitudinal	Community settings	Male	> 18 years	Toenail clippings; Fingernail clippings	Yes	0.6–0.8 ppm	Dental products; Diet	Duplicate method	Not reported	Not reported	Yes	No	Not reported	Other: a miniature calomel reference electrode	No
de Almeida BS, da Silva Cardoso VE, Buzalaf MA. 2007	Fluoride ingestion from toothpaste and diet in 1- to 3-year-old Brazilian children	Brazil	To estimate the total daily fluoride intake of 1- to 3-year-old children from diet and dentifrice. The constituents of the diet were divided into solids, water, milk, and other beverages, which were analyzed separately. The correlation between fingernail fluoride concentrations and the total daily fluoride intake by children was also investigated.	Cross sectional study	Childcare centres	Male; Female		Fingernail clippings	Yes	0.6–0.8 ppm	Water; Dental products; Diet	Duplicate method	Not reported	Applied/expectorated toothpaste	No		Not reported	Fluoride Ion-selective-electrode	Yes
Elekdag-Turk S, Almuzian M, Turk T, Buzalaf MAR, Alnuaimi A, Dalci O, et al. 2019	Big toenail and hair samples as biomarkers for fluoride exposure â€“ a pilot study	Turkey	The aim of this case-control study with a 1:1 allocation ratio was to test the null hypothesis that big toenail and hair samples of subjects living in endemic and non-endemic fluorosis regions cannot serve as biomarkers for fluoride exposure.	Case control study	Community settings	Male; Female		Toenail clippings; Other: Hair	Yes	Endemic (IC) : ≥ 2 ppm Non-endemic (SC): ≤0.05 ppm	Water	Not reported	Not reported	Not reported	No			Fluoride Ion-selective-electrode	No
Escobar‐García D, Mejía‐Saavedra J, Jarquín‐Yáñez L, Molina‐Frechero N, Pozos‐Guillén A. 2016	Collagenase 1A2 ( COL1A2) gene A/C polymorphism in relation to severity of dental fluorosis	Mexico	The aim of this study was to investigate the association between the presence of the the Collagenase 1A2 (COL1A2) gene A/C polymorphism and the severity of dental fluorosis in children exposed to high fluoride concentrations in drinking water	Cross sectional study	Schools	Male; Female		Spot urine	Yes	4.5 mg/l	Water	Food Frequency	Not reported	Not reported	No			Fluoride Ion-selective-electrode	No
Fukushima R, Rigolizzo DS, Maia LP, Sampaio FC, Lauris JR, Buzalaf MA. 2009	Environmental and individual factors associated with nail fluoride concentration	Brazil	To evaluate the effect of water fluoride (F) level, nail growth rate, age, gender and geographical area on the F concentration in fingernails and toenails.	Cross sectional study	Community settings	Male; Female		Toenail clippings; Fingernail clippings	Yes	F concentrations in drinking water from the five communities (±SE, n = 60): Community A: 0.09 ±0.01 mg/l Community B: 0.15 ±0.01 mg/l Community C: 0.66 ±0.01 mg/l Community D: 0.72 ±0.02 mg/l Community E: 1.68 ±0.08 mg/l The mean water F concentrations differed significantly among the areas (p<0.001).	Water	Not reported		Not reported	No			Fluoride Ion-selective-electrode	Yes
Jarquín-Yañez L, Mejía-Saavedra JdJ, Molina-Frechero N, Gaona E, Rocha-Amador DO, López-Guzmán OD, et al. 2015	Association between urine fluoride and dental fluorosis as a toxicity factor in a rural community in the state of San Luis Potosi	Mexico	To investigate urine fluoride concentration as a toxicity factor in a rural community in the state of San Luis Potosi, Mexico.	Cross sectional study	Community settings	Male; Female		Spot urine	Yes	4.54 ± 0.46 mg/L	Water	Not reported	Not reported	Other: Clinical examination: diagnosis of degree of dental fluorosis by applying Deanâ€™s index (DI) and the Thylstrup-Fejerskov index (TF)	No			Fluoride Ion-selective-electrode
Liu HY, Chen JR, Hung HC, Hsiao SY, Huang ST, Chen HS. 2011	Urinary fluoride concentration in children with disabilities following long-term fluoride tablet ingestion	Taiwan	To monitor the short and long term fluctuating patterns of urinary fluoride concentration after fluoride tablets were ingested by children with disabilities.	Randomised controlled trial	Schools	Male; Female		Spot urine	Yes	<0.3 ppm	Fluoride supplements (tablet)	Not reported		Not reported	No			Fluoride Ion-selective-electrode	No
Pessan JP, Pin MLG, Martinhon CCR, da Silva SMB, Granjeiro JM, Buzalaf MAR. 2005	Analysis of fingernails and urine as biomarkers of fluoride exposure from dentifrice and varnish in 4- to 7-year-old children	Brazil	To investigate the use of fingernails and urine as biomarkers of exposure to fluoride in children living in a fluoridated area when a fluoride dentifrice alone or combined with a fluoride varnish was used. Fluoride intake from the diet and dentifrice were also evaluated in order to estimate the total fluoride intake of the children.	Before and after intervention study	Community settings	Male; Female		Fingernail clippings; Other: 24h or 48h urinary fluoride excretion	No		Water; Dental products; Diet	Duplicate method	Not reported	Applied/expectorated toothpaste	Yes	No	Not reported	Fluoride Ion-selective-electrode	No
Susheela A, Mondal N, Singh A. Exposure to Fluoride in Smelter Workers in a Primary Aluminum Industry in India. 2013	Exposure to Fluoride in Smelter Workers in a Primary Aluminum Industry in India	India	To study the prevalence of health complaints and its association with fluoride level in body fluids of smelter workers in a primary aluminum producing industry.	Cross sectional study	Industries		> 18 years	Spot urine; Toenail clippings; Fingernail clippings	Yes	<1.0 and >1.0 mg/L 1.4% of the smelter workers were consuming water with fluoride concentrations >1.0 mg/L—the remaining 98.6% smelter workers were consuming safe water with fluoride level <1.0 mg/L, supplied by the industry. All the studied supervisors, non-smelter workers, and administrative staff were consuming safe drinking water (According to the Bureau of Indian Standards for fluoride level…	Water; Dental products; Diet	Other: Interview	Not reported	Not reported	No			Fluoride Ion-selective-electrode	No
Yévenes I, Henández B, Ramos AA, Jara MN, Wolfenson PM, Petrasic L. 2010	Fluoride intake in preschoolers from two different communes in Santiago, Chile	Chile	To determine the fluoride intake in three- to five-year-old preschool children from two communes in Chile, one with a non-fluoridated public water supply (Maipú) and the other with fluoridated public water supply since 1996, at a fluoride concentration of 0.6 mg/L (Peñalolen).	Cross sectional study	Preschools	Male; Female		Spot urine	Yes	Penalolen : 0.6 mg/l Maipu: non-fluoridated	Water	Food Frequency	Not reported	Questionnaire	No			Fluoride Ion-selective-electrode
Almeida Baldini Cardoso C, Mangueira D, Olympio K, Magalhães A, Rios D, Honório H, et al. 2014	The effect of pH and fluoride concentration of liquid dentifrices on caries progression	Brazil	To evaluate the effect of pH and fluoride concentration of liquid dentifrices (LD) on caries progression and fluoride uptake in the toenails of 2–4 year-old children.	Randomised controlled trial	Schools	Male; Female		Toenail clippings	Yes	0.6–0.8 μg F/mL	Dental products	Not reported		Other: Two examiners evaluated the children's teeth at baseline and after 12 months, using caries diagnostic criteria assessing the activity (active, inactive) and surface integrity (intact, surface discontinuity, cavity) of the lesions.				Other: F concentrations were determined after overnight hexamethyldisiloxane facilitated diffusion.	No
Corrêa Rodrigues MH, De Magalhães Bastosa JR, Rabelo Buzalaf MA. 2004	Fingernails and Toenails as Biomarkers of Subchronic Exposure to Fluoride from Dentifrice in 2- to 3-Year-Old Children	Brazil	To evaluate the use of fingernails and toenails as biomarkers of subchronic exposure to fluoride (F) from fluoride dentifrice (FD) in 2-to-3-old children.	Other: Longitudinal-experimental	Community settings	Male; Female		Toenail clippings; Fingernail clippings	Yes	0.6-0.8ppm	Water; Dental products	Not reported	Not reported	Applied/expectorated toothpaste	No			Fluoride Ion-selective-electrode; Other: hexamethyldisiloxane (HMDS) facilitated diffusion, and a miniature calomel reference electrode.	Yes
Mauad Levy F, de Magalhães Bastos JR, Rabelo Buzalaf MA. 2004	Nails as Biomarkers of Fluoride in Children of Fluoridated Communities	Brazil	To verify the use of nails as biomarkers of chronic fluoride (F) exposure from the diets of children living in communities with negligibly or optimally fluoridated water.	Cross sectional study	Community settings	Male; Female		Toenail clippings; Fingernail clippings	Yes	0.6-0.8 ppm (city of Bauru-São Paulo) 0.09-0.20 ppm (city of Itápolis-São Paulo)	Water; Diet	24-h dietary recall; Duplicate method	Not reported	Not reported				Fluoride Ion-selective-electrode; Other: a miniature calomel reference electrode	Yes
Schamschula RG, Sugár E, Un PSH, Tóth K, Barmes DE, Adkins BL. 1985	Physiological indicators of fluoride exposure and utilization: an epidemiological study	Hungary	To examine the extent to which biological materials, readily accessible in clinical surveys, reflect exposure to different concentrations of fluoride in the water.	Cross sectional study	Schools	Male; Female		Spot urine; Fingernail clippings; Other: Hair	Yes	LF : <= 0.11 IF: 0.5 - 1.1 HF: 1.6 - 3.1	Water	Not reported	No	Not reported	No			Fluoride Ion-selective-electrode	No
Vidyadharan M, Issac JS, Joseph AM, Joseph A, John D, Varadharaju VK. 2020	Comparative Evaluation of Hair, Fingernails, and Toenails as Biomarkers of Fluoride Exposure: A Cross-Sectional Study	India	To comparatively evaluate coronal hair, fingernails, and toenails as biomarkers of fluoride exposure from drinking water.	Cross sectional study	Schools	Male; Female		Toenail clippings; Fingernail clippings; Other: The fluoride concentration in the household drinking water was analyzed and compared with the fluoride content in the coronal hair, fingernail, and toenail clippings.	Yes	Known levels of fluoride in drinking water (ppm): 0.62 ±0.12 (Thomaspuram) 1.59 ±0.28 (Bangalapatti) 2.84 ±0.35 (Singampatti)	Water	Not reported		Not reported	No		Not reported	Fluoride Ion-selective-electrode	Yes
